# Supplementary material for: Integrated Clinical, Molecular and Immunological Characterization of Pulmonary Sarcomatoid Carcinomas Reveals an Immune Escape Mechanism That May Influence Therapeutic Strategies
Source: Int J Mol Sci. 2023 Jun 23;24(13):10558. doi: 10.3390/ijms241310558 (PMC10341842; doi:10.3390/ijms241310558)
Supplement: Supplementary file 1 [file ijms-24-10558-s001.zip]

Archive with 4 entries (4 files):
- Supplementary Figure S1.pdf
- Supplementary Figure S2.pdf
- Supplementary Figure S3.pdf
- Supplementary Figure S4 .pdf
